# Supplementary material for: Combined Effects of Lactic Acid Bacteria Fermentation and Physical Milling on Physicochemical Properties of Glutinous Rice Flour and Texture of Glutinous Dumplings
Source: Foods. 2025 Nov 13;14(22):3882. doi: 10.3390/foods14223882 (PMC12651270; doi:10.3390/foods14223882)
Supplement: Supplementary file 1 [file foods-14-03882-s001.zip]

Archive with 1 entries (1 files):
- foods-3956500-supplementary.pdf
